# Supplementary material for: Weekend Cyclists vs. Regular Cyclists: Association of Physical Training Distribution on Performance, Cardiometabolic Parameters and Muscle Oxygen Saturation
Source: Sports (Basel). 2026 Jul 3;14(7):281. doi: 10.3390/sports14070281 (PMC13417159; doi:10.3390/sports14070281)
Supplement: Supplementary file 1 [file sports-14-00281-s001.zip]

Archive with 1 entries (1 files):
- sports-4339390-supplementary.pdf
